# Supplementary material for: Circulation of Lassa virus across the endemic Edo-Ondo axis, Nigeria, with cross-species transmission between multimammate mice
Source: Emerg Microbes Infect. 2023 Jun 8;12(1):2219350. doi: 10.1080/22221751.2023.2219350 (PMC10251791; doi:10.1080/22221751.2023.2219350)
Supplement: Supplemental Material [file TEMI_A_2219350_SM7673.zip]

Archive with 4 entries (4 files):
- Supplementary material I.docx
- Supplementary material II.xlsx
- Supplementary material III.xlsx
- Supplementary material IV.docx
