# Supplementary material for: Circulation of Lassa virus across the endemic Edo-Ondo axis, Nigeria, with cross-species transmission between multimammate mice
Source: Emerg Microbes Infect. 2023 Jun 8;12(1):2219350. doi: 10.1080/22221751.2023.2219350 (PMC10251791; doi:10.1080/22221751.2023.2219350)
Supplement: Supplemental Material [file TEMI_A_2219350_SM7673.zip › Supplementary material II.xlsx]

## Sheet: A) Rodent-derived sequences
A) Rodent-derived sequences: List of LASV sequences from rodents used in the analysis (n = 111).
label	country	state	locality	genus	species	date	N° GP	N° NP	reference
EGU-88	Nigeria	Edo	Eguare-Egoro	Mastomys	natalensis	2011-03-22	KP640562	MN123700	Olayemi et al. 2016, 2020
EGU-106	Nigeria	Edo	Eguare-Egoro	Mastomys	natalensis	2011-03-23	KP640564	MN123697	Olayemi et al. 2016, 2020
EGU-240	Nigeria	Edo	Eguare-Egoro	Mastomys	natalensis	2011-10-17	KP640566	MN123698	Olayemi et al. 2016, 2020
EGU-271	Nigeria	Edo	Eguare-Egoro	Mastomys	natalensis	2011-10-19	KP640567	MN123699	Olayemi et al. 2016, 2020
EKP-447	Nigeria	Edo	Ekpoma	Mastomys	natalensis	2012-03-26	KP640568	MN123701	Olayemi et al. 2016, 2020
EKP-508	Nigeria	Edo	Ekpoma	Mastomys	natalensis	2012-10-18	KP640569	MN123702	Olayemi et al. 2016, 2020
EKP-512	Nigeria	Edo	Ekpoma	Mastomys	natalensis	2012-10-18	KP640570	MN123703	Olayemi et al. 2016, 2020
EKP-518	Nigeria	Edo	Ekpoma	Mastomys	natalensis	2012-10-18	KP640571	MN123704	Olayemi et al. 2016, 2020
EKP-521	Nigeria	Edo	Ekpoma	Mastomys	natalensis	2012-10-18	KP640572	MN123705	Olayemi et al. 2016, 2020
EKP-539	Nigeria	Edo	Ekpoma	Mastomys	natalensis	2012-10-18	KP640573	MN123706	Olayemi et al. 2016, 2020
EKP-549	Nigeria	Edo	Ekpoma	Mastomys	natalensis	2012-10-18	KP640574	MN123707	Olayemi et al. 2016, 2020
EKP-555	Nigeria	Edo	Ekpoma	Mastomys	natalensis	2012-10-18	KP640575	MN123708	Olayemi et al. 2016, 2020
EKP-601	Nigeria	Edo	Ekpoma	Mastomys	natalensis	2012-10-21	KP640576	MN123709	Olayemi et al. 2016, 2020
EBU-986	Nigeria	Edo	Ebudin	Mastomys	natalensis	2014-07-22	OQ556910	OQ556995	this study
EBU-992	Nigeria	Edo	Ebudin	Mastomys	natalensis	2014-07-22	OQ556911	OQ556996	this study
OKH-1044	Nigeria	Edo	Okhuesan	Mastomys	natalensis	2014-07-24	OQ556912	OQ556997	this study
EKP-1187	Nigeria	Edo	Ekpoma	Mastomys	natalensis	2014-10-17	MT001745	MT001758	Olayemi et al. 2020
EKP-1215	Nigeria	Edo	Ekpoma	Mastomys	natalensis	2014-10-18	MT001746	MT001759	Olayemi et al. 2020
EKP-1217	Nigeria	Edo	Ekpoma	Mastomys	erythroleucus	2014-10-18	OQ556913	OQ556998	this study
EKP-1254	Nigeria	Edo	Ekpoma	Mastomys	natalensis	2015-01-22	OQ556914	OQ556999	this study
EBU-1280	Nigeria	Edo	Ebudin	Mastomys	natalensis	2014-01-24	OQ556915	OQ557000	this study
EBU-1294	Nigeria	Edo	Ebudin	Mastomys	natalensis	2014-01-24	OQ556916	OQ557001	this study
EBU-1295	Nigeria	Edo	Ebudin	Mastomys	natalensis	2014-01-24	OQ556917	OQ557002	this study
EBU-1313	Nigeria	Edo	Ebudin	Mastomys	natalensis	2014-01-25	OQ556918	OQ557003	this study
EBU-1332	Nigeria	Edo	Ebudin	Mastomys	natalensis	2014-01-26	OQ556919	OQ557004	this study
EBU-1340	Nigeria	Edo	Ebudin	Mastomys	natalensis	2014-01-26	OQ556920	OQ557005	this study
EKP-1350	Nigeria	Edo	Ekpoma	Mastomys	natalensis	2015-04-02	MT001747	MT001760	Olayemi et al. 2020
EKP-1363	Nigeria	Edo	Ekpoma	Mastomys	natalensis	2015-04-03	MT001748	MT001761	Olayemi et al. 2020
EKP-1374	Nigeria	Edo	Ekpoma	Mastomys	natalensis	2015-04-04	MT001749	MT001762	Olayemi et al. 2020
EBU-1393	Nigeria	Edo	Ebudin	Mastomys	natalensis	2015-04-06	OQ556921	OQ557006	this study
EBU-1397	Nigeria	Edo	Ebudin	Mastomys	natalensis	2015-04-06	OQ556922	OQ557007	this study
EKP-1429	Nigeria	Edo	Ekpoma	Mastomys	natalensis	2015-07-17	MT001750	MT001763	Olayemi et al. 2020
EKP-1441	Nigeria	Edo	Ekpoma	Mastomys	natalensis	2015-07-18	MT001751	MT001764	Olayemi et al. 2020
EBU-1457	Nigeria	Edo	Ebudin	Mastomys	natalensis	2015-07-20	OQ556923	OQ557008	this study
EBU-1480	Nigeria	Edo	Ebudin	Mastomys	natalensis	2015-07-21	OQ556924	OQ557009	this study
EKP-1526	Nigeria	Edo	Ekpoma	Mastomys	natalensis	2015-10-14	MT001752	MT001765	Olayemi et al. 2020
EBU-1557	Nigeria	Edo	Ebudin	Mastomys	erythroleucus	2015-10-16	OQ556925	OQ557010	this study
EBU-1571	Nigeria	Edo	Ebudin	Mastomys	natalensis	2015-10-17	OQ556926	OQ557011	this study
EBU-1580	Nigeria	Edo	Ebudin	Mastomys	erythroleucus	2015-10-17	OQ556927	OQ557012	this study
EBU-1589	Nigeria	Edo	Ebudin	Mastomys	erythroleucus	2015-10-17	OQ556928	OQ557013	this study
EBU-1590	Nigeria	Edo	Ebudin	Mastomys	natalensis	2015-10-17	OQ556929	OQ557014	this study
EBU-1592	Nigeria	Edo	Ebudin	Mastomys	erythroleucus	2015-10-18	OQ556930	OQ557015	this study
EBU-1594	Nigeria	Edo	Ebudin	Mastomys	erythroleucus	2015-10-18	OQ556931	OQ557016	this study
EBU-1598	Nigeria	Edo	Ebudin	Mastomys	natalensis	2015-10-18	OQ556932	OQ557017	this study
OKE-1608	Nigeria	Ondo	Okeluse	Mastomys	natalensis	2015-10-19	OQ556933	OQ557018	this study
OKE-1610	Nigeria	Ondo	Okeluse	Mastomys	natalensis	2015-10-19	OQ556934	OQ557019	this study
OKE-1611	Nigeria	Ondo	Okeluse	Mastomys	natalensis	2015-10-19	OQ556935	OQ557020	this study
OKE-1612	Nigeria	Ondo	Okeluse	Mastomys	natalensis	2015-10-19	OQ556936	OQ557021	this study
OKE-1613	Nigeria	Ondo	Okeluse	Mastomys	natalensis	2015-10-19	OQ556937	OQ557022	this study
OKE-1615	Nigeria	Ondo	Okeluse	Mastomys	natalensis	2015-10-19	OQ556938	OQ557023	this study
OKE-1620	Nigeria	Ondo	Okeluse	Mastomys	natalensis	2015-10-19	OQ556939	OQ557024	this study
OKE-1622	Nigeria	Ondo	Okeluse	Mastomys	natalensis	2015-10-19	OQ556940	OQ557025	this study
OKE-1627	Nigeria	Ondo	Okeluse	Mastomys	natalensis	2015-10-19	OQ556941	OQ557026	this study
OKE-1634	Nigeria	Ondo	Okeluse	Mastomys	natalensis	2015-10-20	OQ556942	OQ557027	this study
OKE-1635	Nigeria	Ondo	Okeluse	Mastomys	natalensis	2015-10-20	OQ556943	OQ557028	this study
OKE-1637	Nigeria	Ondo	Okeluse	Mastomys	natalensis	2015-10-20	OQ556944	OQ557029	this study
OKE-1639	Nigeria	Ondo	Okeluse	Mastomys	natalensis	2015-10-20	OQ556945	OQ557030	this study
OKE-1641	Nigeria	Ondo	Okeluse	Mastomys	natalensis	2015-10-20	OQ556946	OQ557031	this study
OKE-1643	Nigeria	Ondo	Okeluse	Mastomys	natalensis	2015-10-20	OQ556947	OQ557032	this study
OKE-1644	Nigeria	Ondo	Okeluse	Mastomys	natalensis	2015-10-20	OQ556948	OQ557033	this study
OKE-1645	Nigeria	Ondo	Okeluse	Mastomys	natalensis	2015-10-20	OQ556949	OQ557034	this study
OKE-1650	Nigeria	Ondo	Okeluse	Mastomys	natalensis	2015-10-20	OQ556950	OQ557035	this study
OKE-1651	Nigeria	Ondo	Okeluse	Mastomys	natalensis	2015-10-20	OQ556951	OQ557036	this study
OKE-1652	Nigeria	Ondo	Okeluse	Mastomys	natalensis	2015-10-20	OQ556952	OQ557037	this study
OKE-1654	Nigeria	Ondo	Okeluse	Mastomys	natalensis	2015-10-20	OQ556953	OQ557038	this study
OKE-1655	Nigeria	Ondo	Okeluse	Mastomys	natalensis	2015-10-20	OQ556954	OQ557039	this study
OKE-1657	Nigeria	Ondo	Okeluse	Mastomys	natalensis	2015-10-20	OQ556955	OQ557040	this study
OKE-1662	Nigeria	Ondo	Okeluse	Mastomys	natalensis	2015-10-20	OQ556956	OQ557041	this study
OKE-1663	Nigeria	Ondo	Okeluse	Mastomys	natalensis	2015-10-20	OQ556957	OQ557042	this study
OKE-1666	Nigeria	Ondo	Okeluse	Mastomys	natalensis	2015-10-21	OQ556958	OQ557043	this study
OKE-1669	Nigeria	Ondo	Okeluse	Mastomys	natalensis	2015-10-21	OQ556959	OQ557044	this study
OKE-1674	Nigeria	Ondo	Okeluse	Mastomys	natalensis	2015-10-21	OQ556960	OQ557045	this study
OKE-1676	Nigeria	Ondo	Okeluse	Mastomys	natalensis	2015-10-21	OQ556961	OQ557046	this study
OKE-1677	Nigeria	Ondo	Okeluse	Mastomys	natalensis	2015-10-21	OQ556962	OQ557047	this study
OKE-1678	Nigeria	Ondo	Okeluse	Mastomys	natalensis	2015-10-21	OQ556963	OQ557048	this study
OKE-1680	Nigeria	Ondo	Okeluse	Mastomys	natalensis	2015-10-21	OQ556964	OQ557049	this study
OKE-1682	Nigeria	Ondo	Okeluse	Mastomys	natalensis	2015-10-21	OQ556965	OQ557050	this study
OKE-1684	Nigeria	Ondo	Okeluse	Mastomys	natalensis	2015-10-21	OQ556966	OQ557051	this study
OKE-1685	Nigeria	Ondo	Okeluse	Mastomys	natalensis	2015-10-21	OQ556967	OQ557052	this study
OKE-1687	Nigeria	Ondo	Okeluse	Mastomys	natalensis	2015-10-21	OQ556968	OQ557053	this study
OKE-1689	Nigeria	Ondo	Okeluse	Mastomys	natalensis	2015-10-21	OQ556969	OQ557054	this study
IFO-1690	Nigeria	Ondo	Ifon	Mastomys	natalensis	2015-10-22	OQ556970	OQ557055	this study
IFO-1703	Nigeria	Ondo	Ifon	Mastomys	natalensis	2015-10-22	OQ556971	OQ557056	this study
IFO-1704	Nigeria	Ondo	Ifon	Mastomys	natalensis	2015-10-22	OQ556972	OQ557057	this study
IFO-1729	Nigeria	Ondo	Ifon	Mastomys	natalensis	2015-10-23	OQ556973	OQ557058	this study
EKP-1908	Nigeria	Edo	Ekpoma	Mastomys	natalensis	2016-01-29	MT001753	MT001766	Olayemi et al. 2020
EKP-1951	Nigeria	Edo	Ekpoma	Mastomys	natalensis	2016-04-11	MT001754	MT001767	Olayemi et al. 2020
EKP-1960	Nigeria	Edo	Ekpoma	Mastomys	natalensis	2016-04-12	MT001755	MT001768	Olayemi et al. 2020
EKP-1969	Nigeria	Edo	Ekpoma	Mastomys	natalensis	2016-04-13	MT001756	MT001769	Olayemi et al. 2020
EKP-1984	Nigeria	Edo	Ekpoma	Mastomys	natalensis	2016-04-13	MT001757	MT001770	Olayemi et al. 2020
EBU-1991	Nigeria	Edo	Ebudin	Mastomys	natalensis	2016-04-14	OQ556974	OQ557059	this study
EBU-1992	Nigeria	Edo	Ebudin	Mastomys	erythroleucus	2016-04-14	OQ556975	OQ557060	this study
EBU-2011	Nigeria	Edo	Ebudin	Mastomys	erythroleucus	2016-04-14	OQ556976	OQ557061	this study
EBU-2019	Nigeria	Edo	Ebudin	Mastomys	natalensis	2016-04-15	OQ556977	OQ557062	this study
EBU-2028	Nigeria	Edo	Ebudin	Mastomys	erythroleucus	2016-04-15	OQ556978	OQ557063	this study
EBU-2042	Nigeria	Edo	Ebudin	Mastomys	erythroleucus	2016-04-16	OQ556979	OQ557064	this study
EBU-2046	Nigeria	Edo	Ebudin	Mastomys	erythroleucus	2016-04-16	OQ556980	OQ557065	this study
EBU-2063	Nigeria	Edo	Ebudin	Mastomys	natalensis	2016-04-16	OQ556981	OQ557066	this study
OWO-2337	Nigeria	Ondo	Owo	Mastomys	natalensis	2019-05-15	OQ556982	OQ557067	this study
OWO-2353	Nigeria	Ondo	Owo	Mastomys	natalensis	2019-05-16	OQ556983	OQ557068	this study
OWO-2367	Nigeria	Ondo	Owo	Mastomys	natalensis	2019-05-17	OQ556984	OQ557069	this study
OWO-2378	Nigeria	Ondo	Owo	Mastomys	natalensis	2019-05-18	OQ556985	OQ557070	this study
OWO-2379	Nigeria	Ondo	Owo	Mastomys	natalensis	2019-05-18	OQ556986	OQ557071	this study
OWO-2380	Nigeria	Ondo	Owo	Mastomys	natalensis	2019-05-18	OQ556987	OQ557072	this study
OWO-2381	Nigeria	Ondo	Owo	Mastomys	natalensis	2019-05-18	OQ556988	OQ557073	this study
OWO-2382	Nigeria	Ondo	Owo	Mastomys	natalensis	2019-05-18	OQ556989	OQ557074	this study
OWO-2385	Nigeria	Ondo	Owo	Mastomys	natalensis	2019-05-18	OQ556990	OQ557075	this study
OWO-2391	Nigeria	Ondo	Owo	Mastomys	natalensis	2019-05-18	OQ556991	OQ557076	this study
OWO-2395	Nigeria	Ondo	Owo	Mastomys	natalensis	2019-05-19	OQ556992	OQ557077	this study
OWO-2396	Nigeria	Ondo	Owo	Mastomys	natalensis	2019-05-19	OQ556993	OQ557078	this study
OWO-2397	Nigeria	Ondo	Owo	Mastomys	natalensis	2019-05-19	OQ556994	OQ557079	this study

## Sheet: B) Human-derived sequences
B) Human-derived sequences: List of LASV sequences from humans used in the analysis (n = 82).
label	country	state	locality	genus	species	date	N° GP	N° NP	reference
2018/IRR_075	Nigeria	Edo	BeninCity	Homo	sapiens	2018-02-12	MK117861	MK117861	Kafetzopoulou et al. 2019
2018/IRR_131	Nigeria	Edo	BeninCity	Homo	sapiens	2018-03-01	MK117865	MK117865	Kafetzopoulou et al. 2019
2018/IRR_036	Nigeria	Edo	Ekpoma	Homo	sapiens	2018-01-26	MK117976	MK117976	Kafetzopoulou et al. 2019
2018/IRR_046	Nigeria	Edo	Ekpoma	Homo	sapiens	5.2.18	MK117982	MK117982	Kafetzopoulou et al. 2019
2018/IRR_114	Nigeria	Edo	Ekpoma	Homo	sapiens	2018-02-21	MK118024	MK118024	Kafetzopoulou et al. 2019
2018/IRR_135	Nigeria	Edo	Ekpoma	Homo	sapiens	5.3.18	MK118033	MK118033	Kafetzopoulou et al. 2019
2019|IRR_022	Nigeria	Edo	Ekpoma	Homo	sapiens	2019-01-25	xxx	xxx	Klitting et al. 2022
2019|IRR_071	Nigeria	Edo	Ekpoma	Homo	sapiens	2019-01-07	xxx	xxx	Klitting et al. 2022
2019|IRR_083	Nigeria	Edo	Ekpoma	Homo	sapiens	2019-01-11	xxx	xxx	Klitting et al. 2022
2014/IRR_012	Nigeria	Ondo	Ifon	Homo	sapiens	10.8.14	MK107909	MK107909	Ehichioya et al. 2019
2015/IRR_012	Nigeria	Ondo	Ifon	Homo	sapiens	6.11.15	MK107916	MK107916	Ehichioya et al. 2019
2016/IRR_017	Nigeria	Ondo	Ifon	Homo	sapiens	6.2.16	MK107936	MK107936	Ehichioya et al. 2019
2015/IRR_006	Nigeria	Ondo	Ifon	Homo	sapiens	22.2.15	MK107950	MK107950	Ehichioya et al. 2019
2013/IRR_006	Nigeria	Ondo	Ifon	Homo	sapiens	30.1.13	MK107964	MK107964	Ehichioya et al. 2019
2018/IRR_050	Nigeria	Ondo	Ifon	Homo	sapiens	5.2.18	MK117985	MK117985	Kafetzopoulou et al. 2019
2018/IRR_071	Nigeria	Ondo	Ifon	Homo	sapiens	11.2.18	MK117998	MK117998	Kafetzopoulou et al. 2019
2019|IRR_004	Nigeria	Ondo	Ifon	Homo	sapiens	2019-01-17	xxx	xxx	Klitting et al. 2022
A37	Nigeria	Edo	Irrua	Homo	sapiens	2008-02-25	GU481074	GU481074	Ehichioya et al. 2011
A41	Nigeria	Edo	Irrua	Homo	sapiens	2008-02-25	GU481076	GU481076	Ehichioya et al. 2011
2019|IRR_025	Nigeria	Edo	Irrua	Homo	sapiens	2019-02-02	xxx	xxx	Klitting et al. 2022
2019|IRR_059	Nigeria	Edo	Irrua	Homo	sapiens	2019-02-17	xxx	xxx	Klitting et al. 2022
2014/IRR_010	Nigeria	Ondo	Okeluse	Homo	sapiens	17.5.14	MK107907	MK107907	Ehichioya et al. 2019
2014/IRR_011	Nigeria	Ondo	Okeluse	Homo	sapiens	1.8.14	MK107908	MK107908	Ehichioya et al. 2019
2014/IRR_004	Nigeria	Ondo	Okeluse	Homo	sapiens	8.5.14	MK107948	MK107948	Ehichioya et al. 2019
2017/IRR_005	Nigeria	Edo	Okeluse	Homo	sapiens	16.1.17	MK117948	MK117948	Kafetzopoulou et al. 2019
2019|IRR_065	Nigeria	Ondo	Okeluse	Homo	sapiens	2019-01-02	xxx	xxx	Klitting et al. 2022
2015/IRR_011	Nigeria	Ondo	Owo	Homo	sapiens	16.9.15	MK107915	MK107915	Ehichioya et al. 2019
2016/IRR_029	Nigeria	Ondo	Owo	Homo	sapiens	1.3.16	MK107938	MK107938	Ehichioya et al. 2019
2016/IRR_030	Nigeria	Ondo	Owo	Homo	sapiens	1.3.16	MK107957	MK107957	Ehichioya et al. 2019
2017/IRR_006	Nigeria	Ondo	Owo	Homo	sapiens	19.1.17	MK117949	MK117949	Kafetzopoulou et al. 2019
2017/IRR_014	Nigeria	Ondo	Owo	Homo	sapiens	28.4.17	MK117951	MK117951	Kafetzopoulou et al. 2019
2018/IRR_003	Nigeria	Ondo	Owo	Homo	sapiens	7.1.18	MK117954	MK117954	Kafetzopoulou et al. 2019
2018/IRR_010	Nigeria	Ondo	Owo	Homo	sapiens	12.1.18	MK117959	MK117959	Kafetzopoulou et al. 2019
2018/IRR_014	Nigeria	Ondo	Owo	Homo	sapiens	2018-01-15	MK117962	MK117962	Kafetzopoulou et al. 2019
2018/IRR_015	Nigeria	Ondo	Owo	Homo	sapiens	16.1.18	MK117963	MK117963	Kafetzopoulou et al. 2019
2018/IRR_017	Nigeria	Ondo	Owo	Homo	sapiens	15.1.18	MK117964	MK117964	Kafetzopoulou et al. 2019
2018/IRR_019	Nigeria	Ondo	Owo	Homo	sapiens	17.1.18	MK117965	MK117965	Kafetzopoulou et al. 2019
2018/IRR_020	Nigeria	Ondo	Owo	Homo	sapiens	17.1.18	MK117966	MK117966	Kafetzopoulou et al. 2019
2018/IRR_047	Nigeria	Ondo	Owo	Homo	sapiens	5.2.18	MK117983	MK117983	Kafetzopoulou et al. 2019
2018/IRR_048	Nigeria	Ondo	Owo	Homo	sapiens	4.2.18	MK117984	MK117984	Kafetzopoulou et al. 2019
2018/IRR_052	Nigeria	Ondo	Owo	Homo	sapiens	7.2.18	MK117987	MK117987	Kafetzopoulou et al. 2019
2018/IRR_056	Nigeria	Ondo	Owo	Homo	sapiens	9.2.18	MK117990	MK117990	Kafetzopoulou et al. 2019
2018/IRR_057	Nigeria	Ondo	Owo	Homo	sapiens	9.2.18	MK117991	MK117991	Kafetzopoulou et al. 2019
2018/IRR_072	Nigeria	Ondo	Owo	Homo	sapiens	2018-02-12	MK117999	MK117999	Kafetzopoulou et al. 2019
2018/IRR_082	Nigeria	Ondo	Owo	Homo	sapiens	13.2.18	MK118007	MK118007	Kafetzopoulou et al. 2019
2018/IRR_083	Nigeria	Ondo	Owo	Homo	sapiens	13.2.18	MK118008	MK118008	Kafetzopoulou et al. 2019
2018/IRR_084	Nigeria	Ondo	Owo	Homo	sapiens	13.2.18	MK118009	MK118009	Kafetzopoulou et al. 2019
2018/IRR_092	Nigeria	Ondo	Owo	Homo	sapiens	15.2.18	MK118014	MK118014	Kafetzopoulou et al. 2019
2018/IRR_093	Nigeria	Ondo	Owo	Homo	sapiens	15.2.18	MK118015	MK118015	Kafetzopoulou et al. 2019
2019|IRR_003	Nigeria	Ondo	Owo	Homo	sapiens	2019-01-15	xxx	xxx	Klitting et al. 2022
2019|IRR_011	Nigeria	Ondo	Owo	Homo	sapiens	2019-01-22	xxx	xxx	Klitting et al. 2022
2019|IRR_017	Nigeria	Ondo	Owo	Homo	sapiens	2018-12-31	xxx	xxx	Klitting et al. 2022
2019|IRR_021	Nigeria	Ondo	Owo	Homo	sapiens	2019-01-18	xxx	xxx	Klitting et al. 2022
2019|IRR_023	Nigeria	Ondo	Owo	Homo	sapiens	2019-01-26	xxx	xxx	Klitting et al. 2022
2019|IRR_026	Nigeria	Ondo	Owo	Homo	sapiens	2019-02-02	xxx	xxx	Klitting et al. 2022
2019|IRR_028	Nigeria	Ondo	Owo	Homo	sapiens	2019-01-25	xxx	xxx	Klitting et al. 2022
2019|IRR_029	Nigeria	Ondo	Owo	Homo	sapiens	2019-01-18	xxx	xxx	Klitting et al. 2022
2019|IRR_041	Nigeria	Ondo	Owo	Homo	sapiens	2019-01-24	xxx	xxx	Klitting et al. 2022
2019|IRR_053	Nigeria	Ondo	Owo	Homo	sapiens	2019-01-23	xxx	xxx	Klitting et al. 2022
2019|IRR_057	Nigeria	Ondo	Owo	Homo	sapiens	2019-01-29	xxx	xxx	Klitting et al. 2022
2019|IRR_062	Nigeria	Ondo	Owo	Homo	sapiens	2019-02-12	xxx	xxx	Klitting et al. 2022
2019|IRR_063	Nigeria	Ondo	Owo	Homo	sapiens	2018-12-31	xxx	xxx	Klitting et al. 2022
2019|IRR_076	Nigeria	Ondo	Owo	Homo	sapiens	2019-02-05	xxx	xxx	Klitting et al. 2022
2019|IRR_098	Nigeria	Ondo	Owo	Homo	sapiens	2019-03-03	xxx	xxx	Klitting et al. 2022
2019|IRR_100	Nigeria	Ondo	Owo	Homo	sapiens	2019-03-03	xxx	xxx	Klitting et al. 2022
2019|IRR_101	Nigeria	Ondo	Owo	Homo	sapiens	2019-02-28	xxx	xxx	Klitting et al. 2022
2019|IRR_113	Nigeria	Ondo	Owo	Homo	sapiens	2019-03-06	xxx	xxx	Klitting et al. 2022
A47	Nigeria	Edo	Uromi	Homo	sapiens	2008-02-04	GU481078	GU481078	Ehichioya et al. 2011
2018/IRR_031	Nigeria	Edo	Uromi	Homo	sapiens	24.1.18	MK117972	MK117972	Kafetzopoulou et al. 2019
2018/IRR_051	Nigeria	Edo	Uromi	Homo	sapiens	6.2.18	MK117986	MK117986	Kafetzopoulou et al. 2019
2018/IRR_053	Nigeria	Edo	Uromi	Homo	sapiens	8.2.18	MK117988	MK117988	Kafetzopoulou et al. 2019
2018/IRR_103	Nigeria	Edo	Uromi	Homo	sapiens	18.2.18	MK118021	MK118021	Kafetzopoulou et al. 2019
2018/IRR_106	Nigeria	Edo	Uromi	Homo	sapiens	20.2.18	MK118022	MK118022	Kafetzopoulou et al. 2019
2018/IRR_137	Nigeria	Edo	Uromi	Homo	sapiens	8.3.18	MK118035	MK118035	Kafetzopoulou et al. 2019
2018/IRR_142	Nigeria	Edo	Uromi	Homo	sapiens	9.3.18	MK118039	MK118039	Kafetzopoulou et al. 2019
2019|IRR_013	Nigeria	Edo	Uromi	Homo	sapiens	2019-01-18	xxx	xxx	Klitting et al. 2022
2019|IRR_019	Nigeria	Edo	Uromi	Homo	sapiens	2019-01-08	xxx	xxx	Klitting et al. 2022
2019|IRR_080	Nigeria	Edo	Uromi	Homo	sapiens	2019-01-17	xxx	xxx	Klitting et al. 2022
2019|IRR_081	Nigeria	Edo	Uromi	Homo	sapiens	2019-02-03	xxx	xxx	Klitting et al. 2022
2019|IRR_114	Nigeria	Edo	Uromi	Homo	sapiens	2019-03-07	xxx	xxx	Klitting et al. 2022
2018/IRR_009	Nigeria	Anambra	AnambraWest	Homo	sapiens	13.1.18	MK117958	MK117958	Kafetzopoulou et al. 2019
2015/IRR_010	Nigeria	Kogi	Ibaji	Homo	sapiens	2.7.15	MK107913	MK107913	Ehichioya et al. 2019
