# Supplementary material for: Circulation of Lassa virus across the endemic Edo-Ondo axis, Nigeria, with cross-species transmission between multimammate mice
Source: Emerg Microbes Infect. 2023 Jun 8;12(1):2219350. doi: 10.1080/22221751.2023.2219350 (PMC10251791; doi:10.1080/22221751.2023.2219350)
Supplement: Supplemental Material [file TEMI_A_2219350_SM7673.zip › Supplementary material III.xlsx]

## Sheet: similarities
label sequence	Eguare-Egoro 88@22-03-2011	Eguare-Egoro 106@23-03-2011	Eguare-Egoro 240@17-10-2011	Eguare-Egoro 271@19-10-2011	Ekpoma 447@26-03-2012	Ekpoma 508@18-10-2012	Ekpoma 512@18-10-2012	Ekpoma 518@18-10-2012	Ekpoma 521@18-10-2012	Ekpoma 539@18-10-2012	Ekpoma 549@18-10-2012	Ekpoma 555@18-10-2012	Ekpoma 601@21-10-2012	Ekpoma 1187@17-10-2014	Ekpoma 1215@18-10-2014	Ekpoma 1217@18-10-2014	Ekpoma 1254@22-01-2015	Ekpoma 1350@02-04-2015	Ekpoma 1363@03-04-2015	Ekpoma 1374@04-04-2015	Ekpoma 1429@17-07-2015	Ekpoma 1441@18-07-2015	Ekpoma 1526@14-10-2015	Ekpoma 1908@29-01-2016	Ekpoma 1951@11-04-2016	Ekpoma 1960@11-04-2016	Ekpoma 1969@13-04-2016	Ekpoma 1984@13-04-2016	Ebudin 986@22-07-2014	Ebudin 992@22-07-2014	Ebudin 1280@24-01-2015	Ebudin 1294@24-01-2015	Ebudin 1295@24-01-2015	Ebudin 1313@25-01-2015	Ebudin 1332@26-01-2015	Ebudin 1340@26-01-2015	Ebudin 1393@06-04-2015	Ebudin 1397@06-04-2015	Ebudin 1457@20-07-2015	Ebudin 1480@21-07-2015	Ebudin 1557@16-10-2015	Ebudin 1571@17-10-2015	Ebudin 1580@17-10-2015	Ebudin 1589@17-10-2015	Ebudin 1590@17-10-2015	Ebudin 1592@18-10-2015	Ebudin 1594@18-10-2015	Ebudin 1598@18-10-2015	Ebudin 1991@14-04-2016
Eguare-Egoro 88@22-03-2011	100.0	95.1	94.5	94.8	94.6	94.6	94.8	95.0	92.0	94.6	94.6	94.6	95.4	95.0	94.3	95.1	94.5	94.0	92.3	93.9	91.5	94.2	91.5	95.2	92.0	95.3	95.1	94.0	91.8	91.8	92.0	92.0	92.0	92.3	92.0	92.2	91.2	91.8	92.1	92.0	92.1	92.2	92.0	91.9	92.9	82.0	92.0	92.3	91.8
Eguare-Egoro 106@23-03-2011	95.1	100.0	98.5	99.0	95.0	94.9	95.7	95.7	92.1	94.9	94.8	94.9	95.1	95.2	94.5	94.8	98.5	93.8	92.0	93.7	91.2	94.6	91.2	94.8	91.8	95.0	94.8	93.8	91.7	92.1	92.1	92.0	92.0	92.1	92.1	92.1	91.7	92.1	92.3	92.1	92.3	92.3	92.1	92.3	92.5	81.9	92.3	91.8	92.1
Eguare-Egoro 240@17-10-2011	94.5	98.5	100.0	99.1	94.3	94.4	95.1	95.1	91.6	94.3	94.0	94.3	94.3	94.8	94.0	94.3	98.7	93.2	91.3	93.2	90.6	93.8	90.5	94.2	91.2	94.3	94.2	93.6	91.2	91.4	91.7	91.3	91.3	91.4	91.7	91.5	91.0	91.5	91.6	91.5	91.7	91.6	91.5	91.7	92.2	81.1	91.6	91.4	91.4
Eguare-Egoro 271@19-10-2011	94.8	99.0	99.1	100.0	94.8	94.7	95.5	95.5	92.0	94.6	94.5	94.6	94.8	95.1	94.3	94.6	99.0	93.7	91.8	93.7	91.0	94.3	90.9	94.4	91.6	94.7	94.6	93.8	91.6	91.8	92.1	91.7	91.7	91.8	92.1	91.9	91.4	91.9	92.0	91.9	92.1	92.0	91.9	92.0	92.4	81.5	92.0	91.7	91.8
Ekpoma 447@26-03-2012	94.6	95.0	94.3	94.8	100.0	98.8	95.0	94.9	92.1	98.8	94.8	98.8	94.9	94.4	94.4	95.5	94.5	93.8	92.4	93.7	91.7	94.6	91.7	94.7	92.0	94.8	94.6	93.8	91.9	92.0	92.2	92.4	92.3	92.0	92.2	92.6	91.3	92.1	92.1	92.0	92.1	92.4	92.6	92.1	93.1	82.3	92.1	92.4	92.1
Ekpoma 508@18-10-2012	94.6	94.9	94.4	94.7	98.8	100.0	94.9	94.8	91.8	99.6	94.6	99.8	94.6	94.2	94.5	95.4	94.5	93.6	92.1	93.5	91.3	94.5	91.2	94.5	91.8	94.6	94.5	93.8	91.8	91.8	91.9	92.1	92.1	91.8	91.9	92.4	91.2	91.9	91.9	91.8	91.8	92.3	92.4	92.1	92.9	82.1	91.8	92.3	92.0
Ekpoma 512@18-10-2012	94.8	95.7	95.1	95.5	95.0	94.9	100.0	98.8	91.8	94.9	94.7	94.9	95.0	95.2	94.9	95.2	95.2	94.3	92.1	94.2	91.5	94.6	91.5	94.6	92.0	94.9	94.8	94.0	91.6	91.7	91.9	92.0	92.0	92.1	91.9	92.1	91.3	91.8	92.1	92.0	92.0	92.3	92.3	92.1	92.4	81.9	91.9	91.9	92.0
Ekpoma 518@18-10-2012	95.0	95.7	95.1	95.5	94.9	94.8	98.8	100.0	91.9	94.8	94.7	94.8	94.9	95.1	94.9	95.1	95.3	94.2	92.3	94.1	91.8	94.5	91.7	94.7	92.2	94.8	94.6	93.8	91.7	91.8	92.0	92.1	92.1	92.1	92.0	92.3	91.3	91.9	92.1	92.0	92.1	92.4	92.4	92.2	92.2	82.0	92.0	91.7	92.2
Ekpoma 521@18-10-2012	92.0	92.1	91.6	92.0	92.1	91.8	91.8	91.9	100.0	91.7	92.1	91.7	92.7	91.2	92.2	91.7	91.6	92.3	96.8	91.8	96.0	91.8	96.2	92.6	96.5	92.2	91.9	91.7	96.4	96.6	96.8	96.5	96.2	96.8	96.8	96.3	95.8	96.5	96.7	96.5	96.8	96.5	96.2	96.6	93.4	85.5	96.6	90.0	96.3
Ekpoma 539@18-10-2012	94.6	94.9	94.3	94.6	98.8	99.6	94.9	94.8	91.7	100.0	94.6	99.7	94.5	94.1	94.4	95.4	94.5	93.5	92.0	93.5	91.2	94.4	91.2	94.5	91.8	94.5	94.4	93.8	91.8	91.8	91.8	92.0	92.0	91.8	91.8	92.3	91.1	91.8	91.8	91.7	91.8	92.2	92.3	92.0	92.8	82.1	91.7	92.1	91.9
Ekpoma 549@18-10-2012	94.6	94.8	94.0	94.5	94.8	94.6	94.7	94.7	92.1	94.6	100.0	94.6	95.6	94.1	93.8	94.5	94.1	94.0	92.6	93.9	91.9	98.4	91.9	95.4	92.3	94.6	94.5	93.8	92.0	92.0	92.3	92.3	92.3	92.1	92.3	92.6	91.5	92.0	92.2	92.1	92.3	92.4	92.4	92.3	92.6	82.4	92.2	91.7	91.9
Ekpoma 555@18-10-2012	94.6	94.9	94.3	94.6	98.8	99.8	94.9	94.8	91.7	99.7	94.6	100.0	94.5	94.1	94.4	95.4	94.5	93.5	92.1	93.5	91.2	94.4	91.2	94.5	91.8	94.5	94.4	93.8	91.8	91.8	91.8	92.0	92.0	91.8	91.8	92.3	91.1	91.8	91.8	91.7	91.8	92.2	92.3	92.0	92.8	82.1	91.7	92.2	91.9
Ekpoma 601@21-10-2012	95.4	95.1	94.3	94.8	94.9	94.6	95.0	94.9	92.7	94.5	95.6	94.5	100.0	94.9	94.9	94.7	94.5	94.5	92.6	94.3	92.0	95.1	92.2	96.0	92.8	95.1	95.0	94.1	92.6	92.6	92.7	92.4	92.4	92.4	92.7	92.7	92.0	92.5	92.6	92.5	92.7	92.6	92.6	92.7	92.7	82.4	92.6	92.3	92.3
Ekpoma 1187@17-10-2014	95.0	95.2	94.8	95.1	94.4	94.2	95.2	95.1	91.2	94.1	94.1	94.1	94.9	100.0	94.1	94.8	94.8	93.4	91.3	93.2	91.0	94.2	91.0	94.5	91.3	94.6	94.5	93.8	90.9	91.0	91.4	91.2	91.1	91.3	91.4	91.3	90.4	91.2	91.5	91.5	91.3	91.5	91.6	91.4	92.1	81.2	91.2	91.5	91.3
Ekpoma 1215@18-10-2014	94.3	94.5	94.0	94.3	94.4	94.5	94.9	94.9	92.2	94.4	93.8	94.4	94.9	94.1	100.0	94.7	94.1	93.5	92.0	93.4	91.2	93.7	91.2	94.2	92.0	94.7	94.6	93.7	91.8	91.7	91.8	91.9	91.9	91.7	91.8	92.2	91.2	91.8	91.8	91.7	92.0	92.1	91.8	91.8	92.0	81.8	92.0	91.3	91.5
Ekpoma 1217@18-10-2014	95.1	94.8	94.3	94.6	95.5	95.4	95.2	95.1	91.7	95.4	94.5	95.4	94.7	94.8	94.7	100.0	94.2	94.0	91.9	93.8	91.7	94.2	91.5	94.6	91.8	94.8	94.7	94.0	91.4	91.6	91.9	91.7	91.6	91.7	91.9	91.9	91.2	91.5	91.8	91.7	91.7	91.8	91.9	91.8	92.5	81.6	91.7	92.1	91.5
Ekpoma 1254@22-01-2015	94.5	98.5	98.7	99.0	94.5	94.5	95.2	95.3	91.6	94.5	94.1	94.5	94.5	94.8	94.1	94.2	100.0	93.2	91.5	93.2	90.8	94.0	90.6	94.1	91.3	94.4	94.3	93.5	91.3	91.6	91.9	91.5	91.5	91.6	91.9	91.7	91.2	91.8	91.8	91.7	91.7	91.8	91.7	91.8	92.2	81.3	91.7	91.3	91.6
Ekpoma 1350@02-04-2015	94.0	93.8	93.2	93.7	93.8	93.6	94.3	94.2	92.3	93.5	94.0	93.5	94.5	93.4	93.5	94.0	93.2	100.0	92.3	99.2	91.2	93.8	91.5	94.1	92.4	94.2	94.1	94.5	92.0	92.0	92.4	92.1	92.2	92.1	92.4	92.4	91.4	91.9	92.4	92.3	92.4	92.3	92.3	92.1	92.3	82.0	92.3	91.9	92.2
Ekpoma 1363@03-04-2015	92.3	92.0	91.3	91.8	92.4	92.1	92.1	92.3	96.8	92.0	92.6	92.1	92.6	91.3	92.0	91.9	91.5	92.3	100.0	92.0	96.6	92.1	96.8	92.3	97.9	92.0	91.8	91.9	97.5	97.4	97.7	97.6	97.4	98.0	97.7	97.6	96.6	97.3	97.8	97.6	97.8	97.7	97.4	97.7	93.7	86.7	97.7	90.2	97.2
Ekpoma 1374@04-04-2015	93.9	93.7	93.2	93.7	93.7	93.5	94.2	94.1	91.8	93.5	93.9	93.5	94.3	93.2	93.4	93.8	93.2	99.2	92.0	100.0	90.9	93.6	91.2	94.0	92.1	94.1	94.0	94.3	91.7	91.7	92.1	91.8	91.9	91.8	92.1	92.1	91.1	91.6	92.1	92.0	92.1	92.0	92.0	91.8	92.1	81.7	92.0	91.6	91.8
Ekpoma 1429@17-07-2015	91.5	91.2	90.6	91.0	91.7	91.3	91.5	91.8	96.0	91.2	91.9	91.2	92.0	91.0	91.2	91.7	90.8	91.2	96.6	90.9	100.0	91.5	97.3	91.8	96.5	91.6	91.4	91.3	96.2	96.4	96.5	96.4	96.0	96.8	96.5	96.1	95.4	96.3	96.6	96.4	96.5	96.2	96.0	96.3	92.9	85.4	96.4	89.3	95.9
Ekpoma 1441@18-07-2015	94.2	94.6	93.8	94.3	94.6	94.5	94.6	94.5	91.8	94.4	98.4	94.4	95.1	94.2	93.7	94.2	94.0	93.8	92.1	93.6	91.5	100.0	91.5	95.1	91.8	94.0	93.9	93.6	91.8	91.6	92.0	91.8	91.8	92.0	92.0	92.1	91.2	91.7	91.9	91.8	92.0	92.1	92.3	92.2	92.4	82.3	91.9	91.6	91.8
Ekpoma 1526@14-10-2015	91.5	91.2	90.5	90.9	91.7	91.2	91.5	91.7	96.2	91.2	91.9	91.2	92.2	91.0	91.2	91.5	90.6	91.5	96.8	91.2	97.3	91.5	100.0	91.8	96.5	91.6	91.4	91.2	96.3	96.3	96.7	96.5	96.2	96.8	96.7	96.3	95.5	96.4	96.6	96.5	96.6	96.4	96.2	96.5	92.5	85.4	96.6	89.4	96.0
Ekpoma 1908@29-01-2016	95.2	94.8	94.2	94.4	94.7	94.5	94.6	94.7	92.6	94.5	95.4	94.5	96.0	94.5	94.2	94.6	94.1	94.1	92.3	94.0	91.8	95.1	91.8	100.0	92.3	94.6	94.6	94.3	92.2	92.1	92.2	92.3	92.0	92.2	92.2	92.3	91.6	92.0	92.1	92.0	92.3	92.2	92.1	92.2	92.9	82.0	92.3	92.4	92.0
Ekpoma 1951@11-04-2016	92.0	91.8	91.2	91.6	92.0	91.8	92.0	92.2	96.5	91.8	92.3	91.8	92.8	91.3	92.0	91.8	91.3	92.4	97.9	92.1	96.5	91.8	96.5	92.3	100.0	92.1	91.8	91.9	97.2	97.3	97.4	97.6	97.4	97.6	97.4	97.5	96.3	97.0	97.5	97.3	98.0	97.6	97.4	97.3	93.2	86.6	97.8	89.9	96.9
Ekpoma 1960@11-04-2016	95.3	95.0	94.3	94.7	94.8	94.6	94.9	94.8	92.2	94.5	94.6	94.5	95.1	94.6	94.7	94.8	94.4	94.2	92.0	94.1	91.6	94.0	91.6	94.6	92.1	100.0	99.6	93.7	91.8	92.0	92.0	92.1	92.0	92.0	92.0	92.4	91.3	91.9	92.4	92.3	92.2	92.2	92.2	92.1	92.3	82.4	92.2	91.8	92.0
Ekpoma 1969@13-04-2016	95.1	94.8	94.2	94.6	94.6	94.5	94.8	94.6	91.9	94.4	94.5	94.4	95.0	94.5	94.6	94.7	94.3	94.1	91.8	94.0	91.4	93.9	91.4	94.6	91.8	99.6	100.0	93.4	91.6	91.7	91.8	91.8	91.7	91.7	91.8	92.2	91.1	91.7	92.2	92.0	92.0	91.9	91.9	91.8	92.1	82.1	91.9	91.5	91.7
Ekpoma 1984@13-04-2016	94.0	93.8	93.6	93.8	93.8	93.8	94.0	93.8	91.7	93.8	93.8	93.8	94.1	93.8	93.7	94.0	93.5	94.5	91.9	94.3	91.3	93.6	91.2	94.3	91.9	93.7	93.4	100.0	91.5	91.5	91.9	91.7	91.7	91.7	91.9	92.0	91.2	91.6	91.7	91.6	91.8	91.8	91.7	91.7	92.6	81.4	91.7	91.6	91.4
Ebudin 986@22-07-2014	91.8	91.7	91.2	91.6	91.9	91.8	91.6	91.7	96.4	91.8	92.0	91.8	92.6	90.9	91.8	91.4	91.3	92.0	97.5	91.7	96.2	91.8	96.3	92.2	97.2	91.8	91.6	91.5	100.0	98.5	97.9	98.4	98.2	98.0	97.9	98.4	97.7	98.4	98.7	98.5	97.8	98.4	98.2	98.7	93.7	87.1	97.7	89.3	98.3
Ebudin 992@22-07-2014	91.8	92.1	91.4	91.8	92.0	91.8	91.7	91.8	96.6	91.8	92.0	91.8	92.6	91.0	91.7	91.6	91.6	92.0	97.4	91.7	96.4	91.6	96.3	92.1	97.3	92.0	91.7	91.5	98.5	100.0	97.7	98.5	98.3	98.0	97.7	98.4	98.5	99.3	98.7	98.5	97.6	98.5	98.3	98.7	93.8	87.3	97.5	89.5	98.3
Ebudin 1280@24-01-2015	92.0	92.1	91.7	92.1	92.2	91.9	91.9	92.0	96.8	91.8	92.3	91.8	92.7	91.4	91.8	91.9	91.9	92.4	97.7	92.1	96.5	92.0	96.7	92.2	97.4	92.0	91.8	91.9	97.9	97.7	100.0	97.8	97.7	97.9	99.8	97.9	97.0	97.6	98.1	97.9	97.9	97.9	97.6	97.9	93.3	86.7	97.8	89.4	97.6
Ebudin 1294@24-01-2015	92.0	92.0	91.3	91.7	92.4	92.1	92.0	92.1	96.5	92.0	92.3	92.0	92.4	91.2	91.9	91.7	91.5	92.1	97.6	91.8	96.4	91.8	96.5	92.3	97.6	92.1	91.8	91.7	98.4	98.5	97.8	100.0	99.3	98.2	97.8	99.4	97.5	98.2	98.7	98.5	97.7	99.5	98.9	98.5	93.5	87.9	97.6	89.5	98.0
Ebudin 1295@24-01-2015	92.0	92.0	91.3	91.7	92.3	92.1	92.0	92.1	96.2	92.0	92.3	92.0	92.4	91.1	91.9	91.6	91.5	92.2	97.4	91.9	96.0	91.8	96.2	92.0	97.4	92.0	91.7	91.7	98.2	98.3	97.7	99.3	100.0	97.9	97.7	99.3	97.6	98.1	98.6	98.4	97.5	99.5	98.8	98.4	93.4	87.8	97.6	89.5	98.0
Ebudin 1313@25-01-2015	92.3	92.1	91.4	91.8	92.0	91.8	92.1	92.1	96.8	91.8	92.1	91.8	92.4	91.3	91.7	91.7	91.6	92.1	98.0	91.8	96.8	92.0	96.8	92.2	97.6	92.0	91.7	91.7	98.0	98.0	97.9	98.2	97.9	100.0	97.9	98.0	97.3	97.8	98.3	98.1	98.0	98.2	97.8	98.1	93.3	86.9	98.0	89.7	97.7
Ebudin 1332@26-01-2015	92.0	92.1	91.7	92.1	92.2	91.9	91.9	92.0	96.8	91.8	92.3	91.8	92.7	91.4	91.8	91.9	91.9	92.4	97.7	92.1	96.5	92.0	96.7	92.2	97.4	92.0	91.8	91.9	97.9	97.7	99.8	97.8	97.7	97.9	100.0	97.9	97.0	97.6	98.1	97.9	97.9	97.9	97.6	97.9	93.3	86.7	97.8	89.4	97.6
Ebudin 1340@26-01-2015	92.2	92.1	91.5	91.9	92.6	92.4	92.1	92.3	96.3	92.3	92.6	92.3	92.7	91.3	92.2	91.9	91.7	92.4	97.6	92.1	96.1	92.1	96.3	92.3	97.5	92.4	92.2	92.0	98.4	98.4	97.9	99.4	99.3	98.0	97.9	100.0	97.6	98.2	98.7	98.5	97.6	99.6	99.0	98.5	93.7	87.9	97.6	89.8	98.1
Ebudin 1393@06-04-2015	91.2	91.7	91.0	91.4	91.3	91.2	91.3	91.3	95.8	91.1	91.5	91.1	92.0	90.4	91.2	91.2	91.2	91.4	96.6	91.1	95.4	91.2	95.5	91.6	96.3	91.3	91.1	91.2	97.7	98.5	97.0	97.5	97.6	97.3	97.0	97.6	100.0	98.4	97.9	97.7	96.8	97.7	97.4	98.0	92.9	86.5	97.0	88.8	97.6
Ebudin 1397@06-04-2015	91.8	92.1	91.5	91.9	92.1	91.9	91.8	91.9	96.5	91.8	92.0	91.8	92.5	91.2	91.8	91.5	91.8	91.9	97.3	91.6	96.3	91.7	96.4	92.0	97.0	91.9	91.7	91.6	98.4	99.3	97.6	98.2	98.1	97.8	97.6	98.2	98.4	100.0	98.6	98.4	97.5	98.4	98.1	98.7	93.7	87.2	97.4	89.5	98.2
Ebudin 1457@20-07-2015	92.1	92.3	91.6	92.0	92.1	91.9	92.1	92.1	96.7	91.8	92.2	91.8	92.6	91.5	91.8	91.8	91.8	92.4	97.8	92.1	96.6	91.9	96.6	92.1	97.5	92.4	92.2	91.7	98.7	98.7	98.1	98.7	98.6	98.3	98.1	98.7	97.9	98.6	100.0	99.6	98.1	98.8	98.6	98.9	93.7	87.6	98.0	89.6	98.5
Ebudin 1480@21-07-2015	92.0	92.1	91.5	91.9	92.0	91.8	92.0	92.0	96.5	91.7	92.1	91.7	92.5	91.5	91.7	91.7	91.7	92.3	97.6	92.0	96.4	91.8	96.5	92.0	97.3	92.3	92.0	91.6	98.5	98.5	97.9	98.5	98.4	98.1	97.9	98.5	97.7	98.4	99.6	100.0	97.9	98.7	98.4	98.7	93.6	87.4	97.9	89.5	98.3
Ebudin 1557@16-10-2015	92.1	92.3	91.7	92.1	92.1	91.8	92.0	92.1	96.8	91.8	92.3	91.8	92.7	91.3	92.0	91.7	91.7	92.4	97.8	92.1	96.5	92.0	96.6	92.3	98.0	92.2	92.0	91.8	97.8	97.6	97.9	97.7	97.5	98.0	97.9	97.6	96.8	97.5	98.1	97.9	100.0	97.7	97.5	97.8	93.2	86.7	99.5	89.8	97.4
Ebudin 1571@17-10-2015	92.2	92.3	91.6	92.0	92.4	92.3	92.3	92.4	96.5	92.2	92.4	92.2	92.6	91.5	92.1	91.8	91.8	92.3	97.7	92.0	96.2	92.1	96.4	92.2	97.6	92.2	91.9	91.8	98.4	98.5	97.9	99.5	99.5	98.2	97.9	99.6	97.7	98.4	98.8	98.7	97.7	100.0	99.2	98.8	93.6	88.1	97.7	89.6	98.4
Ebudin 1580@17-10-2015	92.0	92.1	91.5	91.9	92.6	92.4	92.3	92.4	96.2	92.3	92.4	92.3	92.6	91.6	91.8	91.9	91.7	92.3	97.4	92.0	96.0	92.3	96.2	92.1	97.4	92.2	91.9	91.7	98.2	98.3	97.6	98.9	98.8	97.8	97.6	99.0	97.4	98.1	98.6	98.4	97.5	99.2	100.0	98.5	93.7	88.0	97.4	89.9	98.1
Ebudin 1589@17-10-2015	91.9	92.3	91.7	92.0	92.1	92.1	92.1	92.2	96.6	92.0	92.3	92.0	92.7	91.4	91.8	91.8	91.8	92.1	97.7	91.8	96.3	92.2	96.5	92.2	97.3	92.1	91.8	91.7	98.7	98.7	97.9	98.5	98.4	98.1	97.9	98.5	98.0	98.7	98.9	98.7	97.8	98.8	98.5	100.0	94.1	87.4	97.7	89.6	98.8
Ebudin 1590@17-10-2015	92.9	92.5	92.2	92.4	93.1	92.9	92.4	92.2	93.4	92.8	92.6	92.8	92.7	92.1	92.0	92.5	92.2	92.3	93.7	92.1	92.9	92.4	92.5	92.9	93.2	92.3	92.1	92.6	93.7	93.8	93.3	93.5	93.4	93.3	93.3	93.7	92.9	93.7	93.7	93.6	93.2	93.6	93.7	94.1	100.0	83.4	93.1	94.3	93.7
Ebudin 1592@18-10-2015	82.0	81.9	81.1	81.5	82.3	82.1	81.9	82.0	85.5	82.1	82.4	82.1	82.4	81.2	81.8	81.6	81.3	82.0	86.7	81.7	85.4	82.3	85.4	82.0	86.6	82.4	82.1	81.4	87.1	87.3	86.7	87.9	87.8	86.9	86.7	87.9	86.5	87.2	87.6	87.4	86.7	88.1	88.0	87.4	83.4	100.0	86.6	79.5	87.1
Ebudin 1594@18-10-2015	92.0	92.3	91.6	92.0	92.1	91.8	91.9	92.0	96.6	91.7	92.2	91.7	92.6	91.2	92.0	91.7	91.7	92.3	97.7	92.0	96.4	91.9	96.6	92.3	97.8	92.2	91.9	91.7	97.7	97.5	97.8	97.6	97.6	98.0	97.8	97.6	97.0	97.4	98.0	97.9	99.5	97.7	97.4	97.7	93.1	86.6	100.0	89.7	97.3
Ebudin 1598@18-10-2015	92.3	91.8	91.4	91.7	92.4	92.3	91.9	91.7	90.0	92.1	91.7	92.2	92.3	91.5	91.3	92.1	91.3	91.9	90.2	91.6	89.3	91.6	89.4	92.4	89.9	91.8	91.5	91.6	89.3	89.5	89.4	89.5	89.5	89.7	89.4	89.8	88.8	89.5	89.6	89.5	89.8	89.6	89.9	89.6	94.3	79.5	89.7	100.0	89.6
Ebudin 1991@14-04-2016	91.8	92.1	91.4	91.8	92.1	92.0	92.0	92.2	96.3	91.9	91.9	91.9	92.3	91.3	91.5	91.5	91.6	92.2	97.2	91.8	95.9	91.8	96.0	92.0	96.9	92.0	91.7	91.4	98.3	98.3	97.6	98.0	98.0	97.7	97.6	98.1	97.6	98.2	98.5	98.3	97.4	98.4	98.1	98.8	93.7	87.1	97.3	89.6	100.0
Ebudin 1992@14-04-2016	92.6	92.4	91.7	92.1	92.3	91.9	92.4	92.5	96.7	91.8	92.6	91.8	93.0	91.8	92.1	91.9	91.8	92.6	97.9	92.3	96.7	92.3	96.9	92.7	97.7	92.4	92.2	92.0	98.2	98.0	98.2	98.2	98.0	98.2	98.2	98.1	97.3	98.0	98.5	98.3	98.2	98.2	98.0	98.3	93.6	87.0	98.2	89.9	97.9
Ebudin 2011@14-04-2016	92.1	92.3	91.6	92.0	92.1	91.8	91.9	92.0	96.7	91.7	92.2	91.7	92.6	91.2	92.1	91.7	91.7	92.3	97.7	92.0	96.4	91.9	96.6	92.3	97.9	92.2	91.9	91.8	97.7	97.5	97.8	97.6	97.4	98.0	97.8	97.6	96.8	97.4	98.0	97.9	99.8	97.7	97.4	97.7	93.1	86.6	99.5	89.7	97.3
Ebudin 2019@15-04-2016	92.3	92.1	91.4	91.8	92.0	91.8	92.1	92.1	96.8	91.8	92.3	91.8	92.4	91.3	91.7	91.6	91.6	92.1	98.0	91.8	96.8	92.1	96.8	92.3	97.6	92.0	91.7	91.7	98.0	98.0	97.9	98.2	97.9	99.5	97.9	98.0	97.3	97.8	98.3	98.1	98.0	98.2	97.8	98.1	93.3	87.1	98.0	89.7	97.7
Ebudin 2028@15-04-2016	92.5	92.3	91.7	92.1	92.3	91.8	92.3	92.4	96.6	91.8	92.5	91.8	92.9	91.8	92.0	91.8	91.7	92.5	97.9	92.2	96.6	92.2	96.8	92.7	97.7	92.3	92.1	91.9	98.1	98.0	98.2	98.1	97.9	98.1	98.2	98.0	97.3	97.9	98.4	98.2	98.2	98.2	97.9	98.2	93.5	87.0	98.1	89.8	97.8
Ebudin 2042@16-04-2016	92.3	92.4	91.7	92.1	92.3	92.0	92.1	92.3	96.8	92.0	92.4	92.0	92.9	91.5	92.2	91.9	91.8	92.6	97.8	92.3	96.5	92.1	96.6	92.5	98.0	92.4	92.2	92.0	97.8	97.6	97.9	97.8	97.6	98.0	97.9	97.7	96.8	97.5	98.1	97.9	99.6	97.9	97.6	97.8	93.2	86.8	99.5	89.9	97.4
Ebudin 2046@16-04-2016	91.8	91.8	91.2	91.6	92.1	92.0	91.5	91.6	96.0	91.9	91.9	91.9	92.8	91.0	91.7	91.5	91.5	91.7	97.2	91.4	95.9	91.6	95.9	92.2	96.9	92.0	91.7	91.5	98.3	98.3	97.4	97.9	97.9	97.6	97.4	98.1	97.4	98.1	98.4	98.2	97.4	98.1	97.9	98.4	93.7	86.9	97.2	89.5	98.1
Ebudin 2063@16-04-2016	91.5	91.9	91.2	91.7	91.8	91.7	91.8	91.9	96.2	91.6	91.8	91.6	92.6	91.1	91.5	91.2	91.5	91.7	97.0	91.5	95.7	91.6	95.9	92.2	96.8	91.9	91.7	91.2	98.2	98.2	97.3	98.0	97.9	97.6	97.3	98.0	97.3	98.0	98.2	98.0	97.3	98.2	98.0	98.5	93.7	87.0	97.2	89.6	98.7
Ifon 1690@22-10-2015	94.0	93.7	92.9	93.2	93.3	93.4	93.9	93.7	91.5	93.3	93.5	93.3	93.8	93.8	93.1	93.9	93.0	93.2	91.6	93.2	91.0	93.8	91.2	94.0	91.8	93.7	93.5	93.1	91.3	91.2	91.5	91.5	91.3	92.0	91.5	91.8	90.8	91.2	91.5	91.3	91.7	91.6	91.6	91.8	92.0	81.6	91.5	91.7	91.2
Ifon 1703@22-10-2015	94.5	94.1	93.3	93.6	94.0	93.8	93.9	93.8	92.2	93.9	94.0	93.8	94.4	94.2	93.5	94.2	93.4	93.5	92.4	93.5	91.8	93.8	91.7	94.4	92.6	94.0	93.7	93.4	92.0	91.8	92.1	92.0	91.8	92.4	92.1	92.2	91.2	91.8	92.1	92.1	92.4	92.1	92.0	92.1	92.5	82.2	92.3	91.7	91.9
Ifon 1704@22-10-2015	94.5	94.0	93.2	93.5	94.1	94.0	93.8	93.8	92.2	94.0	94.0	93.9	94.4	94.1	93.5	94.1	93.3	93.5	92.4	93.5	91.7	93.8	91.7	94.4	92.6	93.9	93.7	93.3	92.0	91.8	92.1	92.0	91.8	92.4	92.1	92.2	91.2	91.8	92.1	92.1	92.4	92.1	92.0	92.1	92.7	82.2	92.3	91.9	91.9
Ifon 1729@23-10-2015	94.1	93.9	93.5	93.8	93.8	93.6	94.5	94.5	91.8	93.5	94.0	93.5	94.2	93.8	93.3	93.7	93.3	94.4	91.8	94.3	91.0	93.9	91.3	94.1	91.9	93.6	93.4	94.5	91.2	91.2	91.5	91.5	91.5	91.7	91.5	91.8	90.7	91.2	91.7	91.6	91.7	91.7	91.7	91.4	92.3	81.8	91.6	92.1	91.2
Okhuesan 1044@24-07-2014	93.7	93.4	93.0	93.2	92.9	92.9	92.9	92.8	91.7	92.8	93.0	92.8	94.2	92.8	92.7	92.8	93.0	93.0	91.8	92.7	90.4	93.0	90.7	93.3	91.4	93.0	92.8	92.9	91.5	91.7	91.8	91.5	91.4	91.9	91.8	91.7	91.1	91.7	91.8	91.7	91.8	91.6	91.5	91.8	92.2	81.8	91.7	91.7	91.5
Owo 2337@15-05-2019	94.5	94.5	93.7	94.0	94.2	94.3	94.4	94.3	92.6	94.2	94.4	94.2	94.8	94.5	93.5	94.2	93.8	94.3	92.4	94.2	91.7	94.2	91.6	94.4	92.8	94.6	94.3	94.1	92.0	92.0	92.2	92.3	92.3	92.4	92.2	92.6	91.2	91.9	92.3	92.3	92.4	92.6	92.6	92.4	92.9	82.6	92.3	92.3	92.1
Owo 2353@16-05-2019	94.5	94.5	93.7	94.0	94.2	94.3	94.4	94.3	92.7	94.2	94.5	94.2	94.8	94.5	93.5	94.2	93.8	94.3	92.5	94.2	91.8	94.3	91.7	94.4	92.9	94.6	94.3	94.1	92.1	92.1	92.3	92.4	92.4	92.6	92.3	92.7	91.3	92.0	92.4	92.4	92.6	92.7	92.7	92.6	93.1	82.8	92.4	92.3	92.2
Owo 2367@17-05-2019	94.5	94.4	94.0	94.1	93.9	94.0	94.5	94.9	91.4	93.9	94.2	93.9	94.8	94.0	93.4	94.2	93.8	93.1	91.8	93.1	91.2	93.9	91.0	94.8	91.7	94.4	94.3	93.4	91.6	91.3	91.4	91.5	91.3	91.6	91.4	91.7	90.9	91.4	91.8	91.7	91.6	91.5	91.5	91.6	92.0	81.4	91.5	91.5	91.3
Owo 2378@18-05-2019	94.5	94.5	94.0	94.2	94.1	94.1	94.6	94.8	91.4	94.1	94.4	94.1	94.8	94.0	93.5	94.1	93.9	93.3	91.8	93.3	91.1	94.0	91.0	94.9	91.7	94.5	94.4	93.5	91.6	91.5	91.4	91.6	91.5	91.6	91.4	91.8	90.9	91.4	91.8	91.7	91.6	91.7	91.7	91.6	92.1	81.5	91.5	91.5	91.3
Owo 2379@18-05-2019	94.5	94.4	94.0	94.1	93.9	94.0	94.5	94.9	91.4	93.9	94.2	93.9	94.8	94.0	93.4	94.2	93.8	93.1	91.8	93.1	91.2	93.9	91.0	94.8	91.7	94.4	94.3	93.4	91.6	91.3	91.4	91.5	91.3	91.6	91.4	91.7	90.9	91.4	91.8	91.7	91.6	91.5	91.5	91.6	92.0	81.4	91.5	91.5	91.3
Owo 2380@18-05-2019	94.5	94.5	94.0	94.2	94.1	94.1	94.6	94.8	91.4	94.1	94.4	94.1	94.8	94.0	93.5	94.1	93.9	93.3	91.8	93.3	91.1	94.0	91.0	94.9	91.7	94.5	94.4	93.5	91.6	91.5	91.4	91.6	91.5	91.6	91.4	91.8	90.9	91.4	91.8	91.7	91.6	91.7	91.7	91.6	92.1	81.5	91.5	91.5	91.3
Owo 2381@18-05-2019	94.5	94.5	94.0	94.2	94.1	94.1	94.6	94.8	91.4	94.1	94.4	94.1	94.8	94.0	93.5	94.1	93.9	93.3	91.8	93.3	91.1	94.0	91.0	94.9	91.7	94.5	94.4	93.5	91.6	91.5	91.4	91.6	91.5	91.6	91.4	91.8	90.9	91.4	91.8	91.7	91.6	91.7	91.7	91.6	92.1	81.5	91.5	91.5	91.3
Owo 2382@18-05-2019	94.5	94.4	94.0	94.1	93.9	94.0	94.5	94.9	91.4	93.9	94.2	93.9	94.8	94.0	93.4	94.2	93.8	93.1	91.8	93.1	91.2	93.9	91.0	94.8	91.7	94.4	94.3	93.4	91.6	91.3	91.4	91.5	91.3	91.6	91.4	91.7	90.9	91.4	91.8	91.7	91.6	91.5	91.5	91.6	92.0	81.4	91.5	91.5	91.3
Owo 2385@18-05-2019	94.3	94.3	93.5	93.8	94.0	94.0	94.0	93.9	92.5	94.0	93.9	94.0	94.3	94.1	93.4	94.0	93.6	94.0	92.3	93.9	91.5	93.7	91.6	94.3	92.7	94.4	94.2	93.9	91.9	91.7	92.1	92.3	92.1	92.3	92.1	92.5	91.1	91.7	92.0	92.0	92.3	92.5	92.4	92.2	92.6	82.2	92.2	92.0	91.8
Owo 2391@18-05-2019	93.9	93.9	93.1	93.4	93.6	93.7	93.7	93.5	92.3	93.6	93.5	93.6	93.9	93.7	93.0	93.6	93.2	93.7	92.0	93.5	91.3	93.4	91.3	93.9	92.4	94.0	93.8	93.6	91.7	91.5	91.8	92.0	91.8	92.1	91.8	92.2	90.9	91.4	91.8	91.8	92.1	92.2	92.1	92.0	92.2	81.9	92.0	91.7	91.6
Owo 2395@19-05-2019	94.5	94.5	94.0	94.2	94.1	94.1	94.6	94.8	91.4	94.1	94.4	94.1	94.8	94.0	93.5	94.1	93.9	93.3	91.8	93.3	91.1	94.0	91.0	94.9	91.7	94.5	94.4	93.5	91.6	91.5	91.4	91.6	91.5	91.6	91.4	91.8	90.9	91.4	91.8	91.7	91.6	91.7	91.7	91.6	92.1	81.5	91.5	91.5	91.3
Owo 2396@19-05-2019	94.5	94.5	94.0	94.2	94.1	94.1	94.6	94.8	91.4	94.1	94.4	94.1	94.8	94.0	93.5	94.1	93.9	93.3	91.8	93.3	91.1	94.0	91.0	94.9	91.7	94.5	94.4	93.5	91.6	91.5	91.4	91.6	91.5	91.6	91.4	91.8	90.9	91.4	91.8	91.7	91.6	91.7	91.7	91.6	92.1	81.5	91.5	91.5	91.3
Owo 2397@19-05-2019	94.5	94.4	94.0	94.1	93.9	94.0	94.5	94.9	91.4	93.9	94.2	93.9	94.8	94.0	93.4	94.2	93.8	93.1	91.8	93.1	91.2	93.9	91.0	94.8	91.7	94.4	94.3	93.4	91.6	91.3	91.4	91.5	91.3	91.6	91.4	91.7	90.9	91.4	91.8	91.7	91.6	91.5	91.5	91.6	92.0	81.4	91.5	91.5	91.3
Okeluse 1608@19-10-2015	94.5	94.5	94.0	94.3	94.1	94.0	95.1	95.0	92.2	93.9	94.5	93.9	94.2	94.2	93.5	94.3	93.9	95.0	92.4	94.8	91.7	94.3	92.0	94.1	92.6	94.0	93.7	94.8	91.6	91.8	92.0	92.1	92.1	92.2	92.0	92.1	91.3	91.8	92.0	91.9	92.2	92.3	92.4	92.0	92.7	82.1	92.1	92.3	91.8
Okeluse 1610@19-10-2015	94.5	94.6	94.0	94.3	94.2	94.1	95.2	95.2	92.0	94.1	94.3	94.1	94.3	94.4	93.5	94.2	94.0	94.8	92.3	94.7	91.4	94.0	91.8	94.1	92.4	94.2	94.0	94.8	91.6	91.7	92.0	92.0	92.0	92.0	92.0	92.3	91.2	91.8	92.0	91.9	92.1	92.1	92.3	91.8	92.6	82.1	92.0	92.3	91.6
Okeluse 1611@19-10-2015	94.0	94.0	93.5	93.7	93.8	93.7	94.6	94.5	91.7	93.7	93.7	93.7	93.7	94.0	93.3	93.9	93.5	94.0	91.9	94.0	91.0	93.7	91.3	93.8	91.9	93.5	93.2	94.8	91.2	91.0	91.5	91.4	91.3	91.5	91.5	91.6	90.6	91.1	91.3	91.2	91.6	91.5	91.7	91.3	92.4	81.5	91.5	91.9	91.1
Okeluse 1612@19-10-2015	94.3	94.5	93.9	94.2	94.1	93.9	95.1	95.0	92.0	93.8	94.0	93.8	94.3	94.1	93.7	94.1	93.8	94.6	92.6	94.5	91.5	94.1	91.9	94.3	92.4	94.3	94.0	94.8	91.8	91.7	92.0	92.0	92.0	92.1	92.0	92.3	91.3	91.8	92.0	91.9	92.1	92.1	92.3	92.0	92.8	82.2	92.0	92.3	91.8
Okeluse 1613@19-10-2015	94.6	94.7	94.3	94.6	94.3	94.4	95.3	95.2	92.2	94.3	94.4	94.3	94.5	94.5	93.8	94.5	94.2	94.8	92.5	94.7	91.7	94.3	92.0	94.4	92.6	94.4	94.2	95.0	92.0	91.8	92.3	92.1	92.1	92.2	92.3	92.4	91.4	91.9	92.3	92.1	92.3	92.3	92.4	92.1	92.9	82.2	92.3	92.4	91.8
Okeluse 1615@19-10-2015	94.5	94.6	94.1	94.5	94.2	94.1	95.2	95.1	92.2	94.1	94.3	94.1	94.4	94.4	93.6	94.3	94.1	94.7	92.5	94.6	91.7	94.2	92.0	94.3	92.6	94.3	94.0	94.9	91.8	91.8	92.3	92.1	92.1	92.2	92.3	92.4	91.4	91.9	92.3	92.1	92.3	92.3	92.4	92.1	92.8	82.1	92.3	92.3	91.8
Okeluse 1620@19-10-2015	94.5	94.6	94.2	94.5	94.3	94.1	95.3	95.2	92.1	94.0	94.3	94.0	94.7	94.4	93.8	94.3	94.1	94.9	92.4	94.8	91.6	94.3	92.0	94.3	92.6	94.2	94.0	95.2	91.8	91.8	92.3	92.0	92.0	92.1	92.3	92.3	91.3	91.8	92.1	92.0	92.3	92.2	92.3	92.0	92.7	82.1	92.2	92.4	91.8
Okeluse 1622@19-10-2015	94.5	94.7	94.1	94.5	94.4	94.2	95.3	95.2	92.3	94.1	94.5	94.1	94.6	94.4	93.7	94.4	94.1	94.9	92.5	94.8	91.8	94.5	92.0	94.5	92.7	94.3	94.0	94.9	91.8	92.0	92.2	92.1	92.1	92.2	92.2	92.4	91.4	91.9	92.1	92.0	92.3	92.3	92.4	92.1	93.0	82.1	92.3	92.6	91.8
Okeluse 1627@20-10-2015	94.6	94.6	94.2	94.5	94.4	94.3	95.2	95.1	92.1	94.3	94.5	94.3	94.5	94.5	93.7	94.4	94.2	94.8	92.4	94.6	91.7	94.4	92.0	94.3	92.5	94.3	94.1	94.9	91.8	91.8	92.3	92.0	92.0	92.1	92.3	92.3	91.3	91.8	92.2	92.1	92.3	92.2	92.3	92.0	92.9	82.2	92.2	92.4	91.8
Okeluse 1634@20-10-2015	94.3	94.2	93.8	94.1	94.0	93.8	94.8	94.7	91.9	93.7	94.3	93.7	94.0	93.9	93.4	94.2	93.7	94.8	92.1	94.7	91.3	94.1	91.7	93.9	92.3	93.8	93.6	94.6	91.4	91.5	91.7	91.9	91.8	91.9	91.7	92.0	91.0	91.5	91.7	91.6	91.9	92.0	92.1	91.7	92.7	81.8	91.8	92.1	91.5
Okeluse 1635@20-10-2015	94.3	94.6	94.1	94.4	94.0	93.8	94.9	94.8	91.8	93.7	94.0	93.7	94.1	93.9	93.3	94.1	94.0	94.5	91.9	94.3	91.0	94.0	91.4	93.9	92.0	93.9	93.7	94.8	91.3	91.2	91.6	91.5	91.5	91.6	91.6	91.9	90.8	91.3	91.5	91.4	91.7	91.7	91.8	91.5	92.3	81.5	91.7	92.0	91.3
Okeluse 1637@20-10-2015	94.6	94.6	94.0	94.3	94.2	94.3	95.3	95.1	92.1	94.2	94.3	94.2	94.4	94.4	93.7	94.2	94.0	94.8	92.4	94.7	91.5	94.3	91.9	94.3	92.4	94.2	93.9	94.9	91.8	91.8	92.0	92.1	92.2	92.3	92.0	92.3	91.4	91.9	92.3	92.1	92.2	92.3	92.4	92.1	92.8	82.1	92.1	92.6	91.8
Okeluse 1639@20-10-2015	94.6	94.5	94.0	94.3	94.3	94.2	95.1	95.0	92.1	94.1	94.2	94.1	94.5	94.5	93.7	94.4	93.9	94.8	92.6	94.6	91.7	94.1	91.8	94.3	92.5	94.5	94.2	95.1	91.8	91.8	92.1	92.0	92.0	92.1	92.1	92.3	91.3	91.8	92.2	92.1	92.3	92.2	92.3	92.0	93.0	82.1	92.2	92.6	91.8
Okeluse 1641@20-10-2015	94.3	94.5	93.9	94.2	94.2	94.0	95.1	94.9	92.0	94.0	94.3	94.0	94.5	94.4	93.6	94.5	93.8	94.6	92.3	94.6	91.3	94.1	91.8	94.0	92.3	94.3	94.0	94.8	91.6	91.7	92.0	91.8	91.8	92.0	92.0	92.1	91.2	91.7	92.0	91.9	92.1	92.0	92.1	91.8	92.6	82.0	92.0	92.2	91.6
Okeluse 1643@20-10-2015	93.8	93.6	92.8	93.4	93.7	93.5	93.9	93.7	91.9	93.3	93.4	93.4	93.8	93.8	92.9	93.7	92.8	93.4	91.7	93.5	91.3	93.3	91.1	93.8	91.8	93.6	93.3	93.3	91.2	91.2	91.5	91.5	91.2	91.7	91.5	91.7	90.4	91.0	91.3	91.3	91.6	91.5	91.4	91.2	92.0	81.4	91.5	91.8	91.1
Okeluse 1644@20-10-2015	93.9	93.8	93.1	93.6	93.9	93.7	94.0	93.9	92.0	93.5	93.6	93.7	94.1	94.0	93.0	94.0	93.1	93.5	91.9	93.5	91.3	93.4	91.2	93.9	92.0	93.7	93.4	93.5	91.5	91.3	91.7	91.7	91.5	91.8	91.7	92.0	90.6	91.3	91.5	91.5	91.8	91.7	91.7	91.5	92.1	81.7	91.7	92.0	91.3
Okeluse 1645@20-10-2015	94.3	94.3	93.5	93.9	93.8	93.8	94.8	94.9	91.7	93.8	94.1	93.8	94.9	94.1	93.7	94.1	93.7	93.5	91.9	93.4	91.6	93.8	91.4	94.6	91.7	94.8	94.5	93.5	91.7	91.6	91.6	91.7	91.5	92.0	91.6	91.8	90.9	91.7	91.9	91.8	91.8	91.7	91.7	91.7	92.3	81.7	91.8	91.2	91.6
Okeluse 1650@20-10-2015	94.5	94.6	94.1	94.4	94.1	94.1	95.3	95.3	92.0	94.0	94.3	94.0	94.4	94.5	93.6	94.3	94.0	94.9	92.3	94.8	91.5	94.0	91.9	94.2	92.5	94.3	94.0	94.8	91.7	91.8	92.0	92.0	92.0	92.0	92.0	92.3	91.2	91.7	92.1	92.0	92.1	92.2	92.3	91.9	92.6	82.1	92.1	92.3	91.7
Okeluse 1651@20-10-2015	94.5	94.7	94.1	94.5	94.4	94.2	95.3	95.2	92.3	94.1	94.5	94.1	94.6	94.4	93.7	94.4	94.1	94.9	92.5	94.8	91.8	94.5	92.0	94.5	92.7	94.3	94.0	94.9	91.8	92.0	92.2	92.1	92.1	92.2	92.2	92.4	91.4	91.9	92.1	92.0	92.3	92.3	92.4	92.1	93.0	82.1	92.3	92.6	91.8
Okeluse 1652@20-10-2015	94.0	93.9	93.5	93.7	93.7	93.7	94.5	94.4	91.6	93.6	93.7	93.6	93.7	93.9	93.2	93.8	93.4	94.0	91.8	93.9	90.9	93.7	91.3	93.8	91.8	93.4	93.2	94.8	91.1	91.0	91.5	91.3	91.2	91.5	91.5	91.5	90.6	91.0	91.3	91.2	91.5	91.5	91.6	91.3	92.3	81.5	91.5	91.8	91.0
Okeluse 1654@20-10-2015	94.6	94.9	94.3	94.6	94.4	94.3	95.4	95.2	92.1	94.3	94.5	94.3	94.6	94.6	93.9	94.5	94.3	94.8	92.4	94.6	91.6	94.4	92.0	94.5	92.5	94.5	94.2	94.9	91.8	91.8	92.1	92.0	92.0	92.1	92.1	92.3	91.3	91.8	92.2	92.1	92.3	92.2	92.3	92.0	92.9	82.2	92.2	92.5	91.8
Okeluse 1655@20-10-2015	94.6	94.7	94.1	94.5	94.2	94.1	95.2	95.2	92.0	94.1	94.5	94.1	94.6	94.5	93.7	94.3	94.1	94.9	92.3	94.8	91.5	94.4	91.8	94.5	92.4	94.3	94.1	94.7	91.5	91.7	91.9	91.8	91.8	91.9	91.9	92.1	91.1	91.6	91.8	91.7	92.0	92.0	92.1	91.8	92.8	81.8	92.0	92.7	91.7
Okeluse 1657@20-10-2015	94.5	94.5	94.0	94.3	94.1	94.1	95.2	95.1	91.9	94.0	94.3	94.0	94.5	94.3	93.5	94.4	93.9	94.6	92.2	94.5	91.5	94.3	91.8	94.3	92.3	94.2	94.0	94.9	91.7	91.7	91.9	91.8	91.8	91.9	91.9	92.1	91.2	91.7	92.0	91.8	92.0	92.0	92.1	91.9	92.7	81.9	92.0	92.3	91.7
Okeluse 1662@20-10-2015	94.5	94.3	93.5	94.0	94.0	94.0	94.9	95.2	91.8	94.0	94.4	94.0	95.1	94.3	93.7	94.2	93.7	93.7	92.3	93.7	92.0	94.1	91.8	94.8	92.1	94.8	94.6	93.7	92.1	92.0	92.0	92.1	91.9	92.4	92.0	92.2	91.3	92.0	92.3	92.2	92.3	92.1	92.1	92.1	92.5	82.1	92.2	91.4	92.0
Okeluse 1663@20-10-2015	94.1	94.3	93.7	94.0	94.2	94.0	95.1	94.9	91.8	94.0	94.1	94.0	94.1	94.1	93.4	93.9	93.7	94.4	92.3	94.3	91.4	94.1	91.8	94.0	92.3	93.9	93.6	94.5	91.6	91.7	91.8	91.7	91.7	91.8	91.8	92.0	91.2	91.7	91.8	91.7	92.0	91.9	92.0	91.8	92.9	81.9	91.9	92.3	91.6
Okeluse 1666@21-10-2015	94.3	94.5	93.8	94.2	94.2	94.1	95.3	95.2	92.0	94.0	94.4	94.1	94.5	94.3	93.6	94.3	93.8	94.6	92.4	94.5	91.5	94.2	91.9	94.1	92.3	94.2	93.9	94.9	91.7	91.7	92.0	91.8	91.8	92.0	92.0	92.1	91.3	91.8	92.0	91.9	92.1	92.0	92.1	92.0	92.8	82.0	92.0	92.2	91.6
Okeluse 1669@21-10-2015	94.6	94.7	94.3	94.6	94.3	94.3	95.3	95.2	92.3	94.2	94.4	94.2	94.5	94.6	93.7	94.5	94.2	94.8	92.6	94.7	91.8	94.3	92.1	94.4	92.6	94.4	94.2	95.0	91.9	91.9	92.4	92.1	92.1	92.3	92.4	92.4	91.5	92.0	92.3	92.2	92.4	92.3	92.4	92.1	93.0	82.3	92.3	92.4	91.9
Okeluse 1674@21-10-2015	94.6	94.5	94.0	94.3	94.3	94.2	95.1	95.0	92.1	94.1	94.2	94.1	94.5	94.5	93.7	94.4	93.9	94.8	92.6	94.6	91.7	94.1	91.8	94.3	92.5	94.5	94.2	95.1	91.8	91.8	92.1	92.0	92.0	92.1	92.1	92.3	91.3	91.8	92.2	92.1	92.3	92.2	92.3	92.0	93.0	82.1	92.2	92.6	91.8
Okeluse 1676@21-10-2015	94.6	94.6	94.1	94.4	94.3	94.2	95.2	95.1	92.0	94.1	94.3	94.1	94.5	94.3	93.6	94.3	94.0	94.8	92.3	94.7	91.5	94.2	91.9	94.4	92.4	94.3	94.0	94.8	91.6	91.7	92.0	91.8	91.8	92.0	92.0	92.1	91.2	91.7	91.9	91.8	92.1	92.0	92.1	91.8	92.9	81.9	92.0	92.6	91.6
Okeluse 1677@21-10-2015	94.1	94.5	93.9	94.2	94.2	94.1	95.1	95.1	92.0	94.1	94.1	94.1	94.1	94.1	93.4	94.1	93.8	94.5	92.3	94.3	91.5	94.0	91.8	94.0	92.4	93.9	93.7	94.5	91.9	91.9	92.0	92.0	92.0	92.1	92.0	92.3	91.5	92.0	92.1	92.0	92.1	92.2	92.3	92.1	92.7	82.0	92.1	92.1	92.1
Okeluse 1678@21-10-2015	94.5	94.6	94.1	94.5	94.2	94.1	95.2	95.1	92.2	94.1	94.3	94.1	94.4	94.4	93.6	94.3	94.1	94.7	92.5	94.6	91.7	94.2	92.0	94.3	92.6	94.3	94.0	94.9	91.8	91.8	92.3	92.1	92.1	92.2	92.3	92.4	91.4	91.9	92.3	92.1	92.3	92.3	92.4	92.1	92.8	82.1	92.3	92.3	91.8
Okeluse 1680@21-10-2015	94.6	94.7	94.1	94.5	94.2	94.1	95.2	95.1	92.0	94.1	94.3	94.1	94.6	94.4	93.8	94.3	94.1	94.8	92.3	94.6	91.5	94.3	91.8	94.5	92.4	94.3	94.1	94.7	91.7	91.7	91.9	91.8	91.8	91.9	91.9	92.1	91.1	91.6	91.8	91.7	92.1	92.0	92.1	91.8	92.8	81.9	92.1	92.7	91.5
Okeluse 1682@21-10-2015	94.0	94.0	93.6	93.8	93.7	93.7	94.5	94.4	91.6	93.6	93.7	93.6	93.7	93.9	93.2	93.8	93.5	94.0	91.8	93.9	91.0	93.7	91.3	93.8	91.8	93.4	93.2	94.8	91.1	91.0	91.5	91.3	91.2	91.5	91.5	91.5	90.6	91.0	91.4	91.3	91.5	91.5	91.6	91.3	92.3	81.5	91.5	91.8	91.0
Okeluse 1684@21-10-2015	94.5	94.7	94.1	94.5	94.4	94.2	95.3	95.2	92.3	94.1	94.5	94.1	94.6	94.4	93.7	94.4	94.1	94.9	92.5	94.8	91.8	94.5	92.0	94.5	92.7	94.3	94.0	94.9	91.8	92.0	92.2	92.1	92.1	92.2	92.2	92.4	91.4	91.9	92.1	92.0	92.3	92.3	92.4	92.1	93.0	82.1	92.3	92.6	91.8
Okeluse 1685@21-10-2015	94.1	93.9	93.2	93.7	94.0	93.7	94.0	93.8	92.5	93.5	93.7	93.6	94.3	94.0	93.2	93.8	93.1	93.7	92.4	93.7	91.8	93.5	91.6	94.3	92.4	93.7	93.5	93.7	92.0	91.8	92.1	92.1	92.0	92.3	92.1	92.2	91.1	91.8	92.1	92.1	92.3	92.2	92.1	92.0	92.3	82.1	92.2	92.1	91.8
Okeluse 1687@21-10-2015	94.7	94.8	94.3	94.6	94.5	94.4	95.4	95.3	92.3	94.3	94.5	94.3	94.6	94.5	93.8	94.3	94.2	95.1	92.5	94.8	91.7	94.5	92.0	94.5	92.6	94.5	94.3	95.1	91.8	91.8	92.2	92.1	92.1	92.2	92.2	92.5	91.3	91.9	92.1	92.0	92.3	92.3	92.4	92.1	93.1	82.1	92.3	92.7	92.0
Okeluse 1689@21-10-2015	94.1	94.1	93.7	94.0	93.7	93.5	94.7	94.6	91.8	93.4	93.8	93.4	94.1	94.1	93.2	94.0	93.7	94.3	92.3	94.1	91.2	93.7	91.7	93.8	92.1	94.0	93.7	94.6	91.7	91.7	92.2	92.0	92.0	91.9	92.2	92.3	91.3	91.8	92.0	91.9	92.1	92.2	92.3	92.1	92.5	82.1	92.1	92.1	91.7
NIG-IRR_009-Anambra (MK117958)@13-01-2018	90.8	91.3	90.9	91.4	90.7	91.2	91.5	91.5	90.3	91.1	90.6	91.1	90.8	90.8	90.4	90.9	91.1	91.2	90.7	91.0	90.1	90.6	90.0	91.4	90.6	91.1	91.0	91.1	90.4	90.3	90.3	90.2	90.1	90.7	90.3	90.2	89.6	90.1	90.4	90.4	90.2	90.4	90.4	90.6	90.2	80.4	90.2	88.7	90.4
NIG-IRR_010-Ibaji (MK107913)@02-07-2015	91.3	91.3	90.7	91.2	91.2	91.5	91.7	91.8	90.9	91.5	91.3	91.5	91.3	90.3	90.7	91.0	91.1	91.5	91.6	91.2	91.0	91.0	90.9	91.5	91.5	91.4	91.2	91.0	91.2	91.1	91.3	91.0	91.0	91.4	91.3	91.2	90.6	91.2	91.2	91.1	91.4	91.3	91.1	91.4	90.1	80.6	91.3	89.3	91.2
[truncated: 64 more columns]
